# Supplementary material for: Impacts of human activities on the supply of marine ecosystem services: A conceptual model for offshore wind farms to aid quantitative assessments
Source: Heliyon. 2023 Feb 15;9(3):e13589. doi: 10.1016/j.heliyon.2023.e13589 (PMC9958457; doi:10.1016/j.heliyon.2023.e13589)
Supplement: Multimedia component 3 [file mmc3.xlsx]

## Sheet: Explanation
Criteria used to judge the confidence level for the links in the conceptual model. From Olander et al. (2018).
Confidence level	Types of evidence	Consistency of results	Methods	Applicability
High	Multiple	Direction and magnitude of effects are consistent across sources, types of evidence, and contexts	Well documented and accepted	High
Moderate	Several	Some consistency	Some documentation, not fully accepted	Some
Fair	A few	Limited consistency	Limited documentation, emerging methods	Limited
Low	Limited, extrapolations	Inconsistent	Poor documentation or untested	Limited or none
None	None	Not applicable	Not applicable	Not applicable

## Sheet: Evidence library generic model
ID	Component	Description	Summary of evidence	Strength of evidence	Other factors	Sources
1a	Trophic interactions	Predation of phytoplankton by zooplankton	Long history of empirical research, modelling studies and lab studies show the importance of zooplankton grazing on phytoplankton densities	High	Phytoplankton is a diverse group that is variably grazed upon by multiple groups of zooplankton	Heath, 2012; Steele & Ruzicka, 2011; Lancelot et al., 2005
1b	Trophic interactions	Filtration of phytoplankton and detritus by suspension feeders	Research has shown that grazing of phytoplankton by suspension feeders can have significant impact on phytoplankton densities and primary production (both positive and negative). Suspension feeders also feed on suspended organic matter.	High	This flow shows a simplification of the suspension feeding community, as well as phytoplankton, and detritus, as all these group are diverse. Grazing can be very variable. When phytoplankton densities become very high, this can have negative effects on suspension feeders. Greater densities of bivalves lead to lower filtration capacity (as well as many other density-dependent processes).	Heath, 2012; Smaal et al., 2019; Slavik et al., 2019; Ivanov et al., 2021; Mavraki et al., 2020
1c	Trophic interactions	Predation of zooplankton by pelagic fish	Many studies of fish diets and food web modelling have shown zooplankton to be the main food source for (small) pelagics.	High	Though this is the main food source for (small) pelagics, pelagic fish also feed on benthic organisms, phytoplankton, demersal fish and other pelagic fish (larvae).	Heath, 2012; Steele & Ruzicka, 2011
1d	Trophic interactions	Predation of pelagic fish by demersal fish	Dietary studies and food web modelling have shown that the average trophic level of (adult) demersal fish is higher than that of pelagics (in the North Sea), proving the importance of the flow of biomass from pelagic to demersal fish.	High	This flow is most relevant for adult demersals feeding on small pelagics and larvae. For early life stages it may not be relevant or may be reversed, but it becomes more important as fish mature (ontogenetic niche shift).	Heath, 2012; Steele & Ruzicka, 2011
1e	Trophic interactions	Predation of benthic suspension and deposit feeders by macrofauna.	Dietary studies and food web modelling have shown macrobenthic organisms to be the main food source of macrofauna.	High	The diverse communities of benthic organisms are variably predated upon by demersal macrofauna. macrofauna are also known to be scavengers, feeding on detritus.	Heath, 2012; Steele & Ruzicka, 2011; Smaal et al., 2019
1f	Trophic interactions	Predation of fish by marine mammals	Dietary studies and food web modelling have shown the effects of predation by marine mammals on fish	High	-	Heath, 2012; Steele & Ruzicka, 2010
1g	Trophic interactions	Predation of pelagic fish by birds	Dietary studies and food web modelling have shown the effects of predation by birds and mammals on pelagic fish	High	Fish from discards is also a major source of food for birds. Marine mammals also feed on pelagic fish.	Heath, 2012; Steele & Ruzicka, 2011
1h	Trophic interactions	Uptake of organic nutrients and C in the benthos by deposit feeders	Dietary studies and food web modelling has shown the flow of benthic organic material to deposit feeders.	High	Deposit feeders feed on a wide range of organics in and on the sediment, originating from many different biological groups.	Heath, 2012; Steele & Ruzicka, 2011
1i	Trophic interactions	Predation of macrofauna by demersal fish	Dietary studies and food web modelling have shown the importance of macrofauna (crabs, echinoderms, etc.) as a food source for demersal fish	High	Demersal fish also feed directly on suspension feeders, and to a lesser extent also on deposit feeders.	Heath, 2012; Steele & Ruzicka, 2011
1j	Trophic interactions	Production of particulate organic matter (faeces and dead organisms) by marine organisms	Long history of biological research shows that organic matter in water column and on sea floor originates from marine organisms, both from death due to disease/old age and non-assimilated food (faeces). This is especially important in the BCS for phytoplankton, where about 30% of primary production is converted to detritus (not taken up in the food web).	High	-	Christensen, 2005
2a	Biogeochemical cycle	Flux of organic nutrients from the water column to the upper layer of the sediment via deposition of dead organic matter	Long history of biological research shows that part of the detritus reaches the seafloor without biodegradation	High	The amount of detritus that reaches the seafloor without degradation depends on the weight, shape, composition and density of the detritus	Lancelot et al., 2005; Soetaert et al., 1996
2b	Biogeochemical cycle	Degradation of dead particulate organic matter in the water column resulting in release of inorganic nutrients	Long history of biological research shows microbial degradation in the water column	High	The degree of mineralisation in the water column depends a.o. on the degradability of the organic matter, the sinking rate of detritus and resuspension of organic matter on the seafloor	Butenschön et al., 2016; Lancelot et al., 2005
2c	Biogeochemical cycle	Conversion of organic nutrients to organic and inorganic compounds through microbial activity in oxic and anoxic conditions in the sediment	Soil diagenetic experiments show changes in nutrient compounds in the soil and mediation by microbial activity	High	For simplicity, the complex bacterial communities responsible for these processes were left out of the	Lancelot et al., 2005; Soetaert et al., 1996; Billen, 1982
2d	Biogeochemical cycle	Transfer of organic nutrients to deeper soil layers where it remains buried on longer time scales	Soil diagenetic experiments show changes in concentrations of nutrient compounds throughout vertical soil profile	High	Bioturbation, bioirrigation and resuspension may affect the storage of nutrients in the sediment	Ivanov et al., 2021; Haas et al., 1997
2e	Biogeochemical cycle	Release of CO2 from and consumption of O2 in the sediment during mineralisation	Large evidence from soil diagenetic experiments	High	CO2 and O2 are soluble gases (dissolution in water column). Exchange with atmosphere is indirect	Braeckman et al., 2014
2f	Biogeochemical cycle	Release of N2, NO and N2O gas from the sediment during denitrification	Large evidence from soil diagenetic experiments. Less evidence for production mechanisms of the different gas types.	Moderate/High	Main product of denitrification is N2. This is an insoluble gas resulting in direct exchange with atmosphere. In particular conditions, denitrification may leak N2O which is a strong GHG.	Toussaint et al., 2021; Braeckman et al., 2014
2g	Biogeochemical cycle	Release of CO2 from and consumption of O2 in the water column during diagenetic processes	Large evidence from experiments	High	CO2 and O2 are soluble gases (dissolution in water column). Exchange with atmosphere is indirect	Provoost et al., 2013
2h	Biogeochemical cycle	Flux of inorganic nutrients from the sediment to the water column resulting from degradation of dead organic matter	Large evidence from soil diagenetic experiments	High	-	Toussaint et al., 2021; Butenschön et al., 2016; Lancelot et al., 2005
2i	Biogeochemical cycle	Conversion of inorganic nutrients to organic matter by phytoplankton	Long history of biological research	High	Primary production also depends on solar irradiance, temperature, pH and CO2 concentration besides inorganic nutrients	Butenschön et al., 2016; Lancelot et al. , 2005
2j	Biogeochemical cycle	Consumption of C02 and release of O2 by phytoplankton during primary production, resulting in fluxes between water column and atmosphere	Long history of biological research	High	CO2 and O2 are soluble gases (dissolution in water column). Exchange with atmosphere is indirect	Butenschön et al., 2016; Lancelot et al. , 2005
2k	Biogeochemical cycle	Conversion of inorganic nutrients to organic matter by seaweed	Limited research on seaweed in Belgian waters	Low	-	Value@Sea project, Aquavalue; Knoop J., De Clerck O.
2l	Biogeochemical cycle	Production of particulate organic matter (faeces and pseudofaeces) by marine organisms	A large number of field studies and models show the importance of biodeposition of (pseudo)faeces produced by suspension feeders on benthic nutrient content.	High	(Pseudo)faeces is first released into the water column. Dependent on current velocity, (pseudo)faeces is expected to settle more than regular suspended particulate matter, therefore this was not represented in the model.	Lancelot et al., 2005; Smaal et al. 2019
2m	Biogeochemical cycle	Breakdown of detritus by microbes in the water column, and uptake of the produced particulate/suspended organic matter by small zooplankton	Many models of marine nutrient cycling show the importance of the microbial loop for nutrient cycling in the water column.	High	-	Baird & Milne, 1981; Baird et al., 2019
3a	Physical environment	Erosion: the volume of sediment being suspended into the water column.	Hydrodynamical modelling studies have shown the importance of erosion in the highly dynamic Southern North Sea	High	Erosion rates are dependent on currents, grain size depth and many other factors.	Borsje et al., 2014;
3b	Physical environment	Colonization of suspension feeders leading to stabilisation of the sediment, decreasing erosion	Studies have shown that in high densities, certain bivalves can increase sediment stability.	Moderate	Evidence is limited to very high concentrations of bivalves. Erosion-countering effect not relevant for suspended lines.	Donadi et al., 2013; Smaal et al., 2019; Borsje et al., 2014
3c	Physical environment	Suspension feeders settle on hard substrate, certain groups provide hard substrate (mussels)	A large number of field studies, lab studies and modelling studies have shown the colonization of suspension feeders on hard substrates.	High	Not all suspension feeders provide hard substrate.	Smaal et al., 2019
3d	Physical environment	Suspended inorganic matter (sediment etc.) in the water column blocks light, increasing turbidity	A long history of field studies has shown the effect of suspended sediment on turbidity	High	-	Wang et al., 2020
3e	Physical environment	Phytoplankton blocks light, increasing turbidity	A long history of field studies has shown the effect of high concentrations of phytoplankton on turbidity	High	-	Lancelot et al., 2005
3f	Physical environment	The amount of light penetrating the water column influences primary production	The effect of turbidity on primary production is shown by many lab studies and modelling studies.	High	-	Lancelot et al., 2005
3g	Physical environment	The sediment type influences the deposit feeding community	In the Belgian part of the North Sea, the link between sediment types and biological community has been intensively studied.	Moderate	Sediment type is not only grain size, but also organic matter content and other traits.	Degraer et al., 2009; Breine et al., 2018
3h	Physical environment	Deposit feeders burrow and flush their burrows, influencing benthic conditions	The potential for bioturbation and bioirrigation of different benthic communities has been confirmed in multiple lab and field studies.	High/Moderate	Highly dependent on the benthic community.	Toussaint et al., 2021; Meysman et al., 2006; Wrede et al., 2018
3i	Physical environment	Certain demersal fish species and macrofaunal species inhabit hard structures and use them as shelter or nursery grounds	Nursery function of hard sediment has been shown (indirectly) through studies of the presence of fish eggs. The effect of hard substrate on macrofauna has been shown extensively. The relation between fish species and their habitats is studied extensively.	Moderate	Direct evidence for nursery function is hard to come by for many habitats. Because of the high mobility of fish, habitat relationships may exist but are usually not very strong. Only a service when production is increased, rather than habitats merely attracting species (attraction-production hypothesis).	Lauria et al., 2011; Lelièvre et al., 2014
3j	Physical environment	Sediment fineness determines the rate of diagenetic processes, as larger grain sizes allow for higher sediment oxygen concentrations.	Relatively strong knowledge base of empirical and modelling studies show the effect of sediment fineness on sediment chemistry.	Moderate/High	There is a dichotomy in the effect of permeability on oxygen concentration and sediment processes, where from a certain permeability, nutrient cycling increases drastically.	Toussaint et al., 2021
3k	Physical environment	Biodeposition leads to fining of the sediment.	Relatively well-known process in the shallow shelf systems, though the exact values are difficult to know.	Fair	-	Toussaint et al., 2021; Ivanov et al., 2021
3l	Physical environment	High concentrations of suspended inorganic matter influencing suspension feeder feeding.	Relatively well-known process in the shallow shelf systems, though the exact values are difficult to know.	Fair	-	Capelle, 2017
10a	Ecosystem Service supply	Sediment stabilization leading to increased diversity of benthic communities, which leads to the provision of nursery and habitat maintenance for fished species that inhabit and spawn in soft sediment habitats.	Shown for seagrasses, but not so much for BCS. Field studies prove that sediment stabilization leads to higher benthic diversity, but link to habitat/nursery service not yet shown. Theorized for Lanice reefs.	Low	-	Degraer et al., 2009; Borsje et al., 2014; Van der Zee et al., 2015
10b	Ecosystem Service supply	Hard substrate leading to the provision of nursery and habitat maintenance for species that inhabit and spawn in hard sediment habitats	Multiple studies dedicated to the effect of bivalve reefs on nursery/habitat maintenance. Theoretical studies on the effect of man-made hard structures.	Moderate	-	Smaal et al., 2019;
10c	Ecosystem Service supply	The stabilization of sediments leading to reduced wave energy, enhancing coastal protection	Extensively shown for bivalves in coastal waters, as well as Lanice reefs.	Moderate	-	Smaal et al., 2019; Van der Biest et al., 2017; Borsje et al., 2014
10d	Ecosystem Service supply	Higher turbidity reduces the possibility of certain active recreation, such as diving	Mainly qualitative evidence of the effect of turbidity, with various causes, on recreation	Fair	Likely plays a limited role because of the high natural turbidity in the North Sea.	O'Higgins & Gilbert, 2014
10e	Ecosystem Service supply	Take-up of excess nutrients through primary production, mediating wastes	Many modelling, field and lab studies show the take-up of nutrients by primary producers.	High	-	Van der Biest et al., 2017; Broszeit et al., 2019
10f	Ecosystem Service supply	Harvest of cultured bivalves providing food	In the BCS there is potential for bivalve aquaculture, and multiple test projects are being set up or have been completed in OWFs.	High	Harvest only relevant for suspended lines, not benthic reefs.	Smaal et al., 2019; UNITED project; Edulis project
10h	Ecosystem Service supply	Recreational fisheries enabled by certain fish species	Studies have been carried out into recreational fisheries in the BCS, also in relation to human activities	High	Some demersal fish may also be of interest for recreational fisheries. However, the majority is pelagic.	Van der Biest et al., 2017; Broszeit et al., 2019; Vandendriessche et al., 2013
10i	Ecosystem Service supply	Harvest of cultured seaweed providing food and materials	There is a consensus that that there is an opportunity for seaweed culture in the BCS, though currently there is only one test study.	Low	-	Van der Biest et al., 2017; UNITED project
10j	Ecosystem Service supply	Birds and marine mammals enabling passive recreation, namely bird and whale watching	Though information on the distribution of birds and marine mammals in the BCS is plentiful, the link with recreation is less known.	Fair	To which extent changes in bird and mammal abundance influence recreation is unknown.	Van der Biest et al., 2017; Broszeit et al., 2019
10k	Ecosystem Service supply	(Industrial) harvest of fish and crustaceans providing food	Many studies, specifically for the BCS as well.	High	Harvest of (benthic) crustaceans is currently limited in the BCS.	Van der Biest et al., 2017; Broszeit et al., 2019
10l	Ecosystem Service supply	Burial of organic material providing carbon sequestration/climate regulation	Carbon sequestration in the North Sea is minimal and mainly confined to specific areas (outside of the BCS).	Medium	Thought to not be important in highly dynamic shallow systems such as the BCS. Only relevant when sediment remains undisturbed.	Van der Biest et al., 2017; Haas et al., 1997; De Borger et al., 2021
10m	Ecosystem Service supply	Filtration of phytoplankton controlling (harmful) algal blooms	Many field and modelling studies show the potential of suspension feeders such as bivalves to control HABs	High	When the concentration of algae becomes too high, it can cause mass die-offs of bivalves when sedimentation of organic matter causes suffocation.	Van der Biest et al., 2017; Smaal et al., 2019; Slavik et al., 2019; Lancelot et al., 2005
10n	Ecosystem Service supply	Carbon sequestered in bivalve shells providing long term carbon storage/climate regulation	Shells from harvested bivalves usually end up in landfills, storing the carbon for a significant amount of time.	Moderate	Sequestration potential is dependent on the fate of the shells.	Smaal et al., 2019
10o	Ecosystem Service supply	Denitrification in the sediment, mediating wastes	Diagenetic processes in the sediment have shown to be very important in regulating nutrient concentrations in the water column, in field, lab and model studies	High	-	Van der Biest et al., 2017; Toussaint et al., 2021
10p	Ecosystem Service supply	Burial of excess nutrients mediating wastes	North Sea sediments have minimal capacity for N storage and this is mainly confined to specific areas (outside of the BCS), but act as P sink especially closer to the shore.	Medium	Thought to not be important in highly dynamic shallow systems such as the BCS.	Van der Biest et al., 2017; Haas et al., 1997; De Borger et al., 2021
10q	Ecosystem Service supply	Sediments extracted for materials	Marine sand extraction is an increasingly important economic activity in the BCS	High	-	Van der Biest et al., 2017; Wyns et al., 2021

## Sheet: References1
References
Aquavalue Project. 2014-2015. http://www.vliz.be/nl/imis?module=project&proid=4518 .
Baird, D., & Milne, H. (1981). Energy flow in the Ythan estuary, Aberdeenshire, Scotland. Estuarine, Coastal and Shelf Science, 13(4), 455-472.
Baird, D., Asmus, H., Asmus, R., Horn, S., & de la Vega, C. (2019). Ecosystem response to increasing ambient water temperatures due to climate warming in the Sylt-Rømø Bight, northern Wadden Sea, Germany. Estuarine, Coastal and Shelf Science, 228, 106322.
Billen, G. (1982). Modelling the processes of organic matter degradation and nutrients recycling in sedimentary systems.
Borsje, B. W., Bouma, T. J., Rabaut, M., Herman, P. M., & Hulscher, S. J. (2014). Formation and erosion of biogeomorphological structures: A model study on the tube‐building polychaete Lanice conchilega. Limnology and Oceanography, 59(4), 1297-1309.
Braeckman, U., Foshtomi, M. Y., Van Gansbeke, D., Meysman, F., Soetaert, K., Vincx, M., & Vanaverbeke, J. (2014). Variable importance of macrofaunal functional biodiversity for biogeochemical cycling in temperate coastal sediments. Ecosystems, 17(4), 720-737.
Breine, N. T., De Backer, A., Van Colen, C., Moens, T., Hostens, K., & Van Hoey, G. (2018). Structural and functional diversity of soft-bottom macrobenthic communities in the Southern North Sea. Estuarine, Coastal and Shelf Science, 214, 173-184.
Broszeit, S., Beaumont, N. J., Hooper, T. L., Somerfield, P. J., & Austen, M. C. (2019). Developing conceptual models that link multiple ecosystem services to ecological research to aid management and policy, the UK marine example. Marine pollution bulletin, 141, 236-243.
Butenschön, M., Clark, J., Aldridge, J. N., Allen, J. I., Artioli, Y., Blackford, J., ... & Torres, R. (2016). ERSEM 15.06: a generic model for marine biogeochemistry and the ecosystem dynamics of the lower trophic levels. Geoscientific Model Development, 9(4), 1293-1339.
Capelle, J. J. (2017). Production efficiency of mussel bottom culture (Doctoral dissertation, Wageningen University).
Christensen, V., Walters, C. J., & Pauly, D. (2005). Ecopath with Ecosim: a user’s guide. Fisheries Centre, University of British Columbia, Vancouver, 154.
De Borger, E., Braeckman, U., & Soetaert, K. (2021). Rapid organic matter cycling in North Sea sediments. Continental Shelf Research, 214, 104327.
Degraer, S., Braeckman, U., Haelters, J., Hostens, K., Jacques, T., Kerckhof, F., ... & Vincx, M. (2009). Studie betreffende het opstellen van een lijst van potentiële Habitatrichtlijngebieden in het Belgische deel van de Noordzee. Eindrapport in opdracht van de Federale Overheidsdienst Volksgezondheid, Veiligheid van de Voedselketen en Leefmilieu, Directoraat-generaal Leefmilieu Brussel, 79-83.
Donadi, S., van der Heide, T., van der Zee, E. M., Eklöf, J. S., de Koppel, J. V., Weerman, E. J., ... & Eriksson, B. K. (2013). Cross‐habitat interactions among bivalve species control community structure on intertidal flats. Ecology, 94(2), 489-498.
Edulis project. 2017-2019. http://bluegent.ugent.be/edulis .
Haas, H. D. (1997). Transport, preservation and accumulation of organic carbon in the North Sea (Vol. 155, pp. 1-149). Utrecht University.
Heath, M. R. (2012). Ecosystem limits to food web fluxes and fisheries yields in the North Sea simulated with an end-to-end food web model. Progress in Oceanography, 102, 42-66.
Ivanov, E., Capet, A., De Borger, E., Degraer, S., Delhez, E. J., Soetaert, K., ... & Grégoire, M. (2021). Offshore wind farm footprint on organic and mineral particle flux to the bottom. Frontiers in Marine Science.
Knoop J. and De Clerck O. (2021); Seaweed: a new crop on the rise. Hatchery Feed and Management, Vol 9, Issue 1, p.37-39.
Lancelot, C., Spitz, Y., Gypens, N., Ruddick, K., Becquevort, S., Rousseau, V., ... & Billen, G. (2005). Modelling diatom and Phaeocystis blooms and nutrient cycles in the Southern Bight of the North Sea: the MIRO model. Marine Ecology Progress Series, 289, 63-78.
Lauria, V., Vaz, S., Martin, C. S., Mackinson, S., & Carpentier, A. (2011). What influences European plaice (Pleuronectes platessa) distribution in the eastern English Channel? Using habitat modelling and GIS to predict habitat utilization. ICES Journal of Marine Science, 68(7), 1500-1510.
Lelievre, S., Vaz, S., Martin, C. S., & Loots, C. (2014). Delineating recurrent fish spawning habitats in the North Sea. Journal of Sea Research, 91, 1-14.
Lotze, H. K., Lenihan, H. S., Bourque, B. J., Bradbury, R. H., Cooke, R. G., Kay, M. C., ... & Jackson, J. B. (2006). Depletion, degradation, and recovery potential of estuaries and coastal seas. Science, 312(5781), 1806-1809.
Mavraki, N., De Mesel, I., Degraer, S., Moens, T., & Vanaverbeke, J. (2020). Resource niches of co-occurring invertebrate species at an offshore wind turbine indicate a substantial degree of trophic plasticity. Frontiers in Marine Science, 7, 379.
Meysman, F. J., Galaktionov, O. S., Gribsholt, B., & Middelburg, J. J. (2006). Bioirrigation in permeable sediments: Advective pore‐water transport induced by burrow ventilation. Limnology and Oceanography, 51(1), 142-156.
O'Higgins, T. G., & Gilbert, A. J. (2014). Embedding ecosystem services into the Marine Strategy Framework Directive: illustrated by eutrophication in the North Sea. Estuarine, Coastal and Shelf Science, 140, 146-152.
Provoost, P., Braeckman, U., Van Gansbeke, D., Moodley, L., Soetaert, K., Middelburg, J. J., & Vanaverbeke, J. (2013). Modelling benthic oxygen consumption and benthic-pelagic coupling at a shallow station in the southern North Sea. Estuarine, Coastal and Shelf Science, 120, 1-11.
Slavik, K., Lemmen, C., Zhang, W., Kerimoglu, O., Klingbeil, K., & Wirtz, K. W. (2019). The large-scale impact of offshore wind farm structures on pelagic primary productivity in the southern North Sea. Hydrobiologia, 845(1), 35-53.
Smaal, A. C., Ferreira, J. G., Grant, J., Petersen, J. K., & Strand, Ø. (2019). Goods and services of marine bivalves (p. 591). Springer Nature.
Soetaert, K., Herman, P. M., & Middelburg, J. J. (1996). A model of early diagenetic processes from the shelf to abyssal depths. Geochimica et Cosmochimica Acta, 60(6), 1019-1040.
Steele, J. H., & Ruzicka, J. J. (2011). Constructing end-to-end models using ECOPATH data. Journal of Marine Systems, 87(3-4), 227-238.
Toussaint, E., De Borger, E., Braeckman, U., De Backer, A., Soetaert, K., & Vanaverbeke, J. (2021). Faunal and environmental drivers of carbon and nitrogen cycling along a permeability gradient in shallow North Sea sediments. Science of the Total Environment, 767, 144994.
UNITED Project. 2020-2023. https://www.h2020united.eu/ .
Value@Sea Project. 2017-2019. https://www.blauwecluster.be/project/noordzee-aquacultuur .
Vandendriessche, S., Hostens, K., Courtens, W., & Stienen, E. (2013). Fisheries activities change in the vicinity of offshore wind farms. Environmental impacts of offshore wind farms in the Belgian part of the North Sea: Learning from the past to optimise future monitoring programmes, 81-85.
Van der Biest, K., D'Hondt, B., Schellekens, T., Vanagt, T., Kamermans, P., Bonte, D., ... & Meire, P. (2017). Ecosysteemvisie voor de Vlaamse kust, deel 1: functionele beschrijving kustecosysteem en ecosysteemdiensten.
Van der Zee, E. M., Tielens, E., Holthuijsen, S., Donadi, S., Eriksson, B. K., van der Veer, H. W., ... & van der Heide, T. (2015). Habitat modification drives benthic trophic diversity in an intertidal soft-bottom ecosystem. Journal of Experimental Marine Biology and Ecology, 465, 41-48.
Wang, Y., Peng, Y., Du, Z., Lin, H., & Yu, Q. (2020). Calibrations of Suspended Sediment Concentrations in High-Turbidity Waters Using Different In Situ Optical Instruments. Water, 12(11), 3296.
Wrede, A., Beermann, J., Dannheim, J., Gutow, L., & Brey, T. (2018). Organism functional traits and ecosystem supporting services–A novel approach to predict bioirrigation. Ecological indicators, 91, 737-743.
Wyns, L., Roche, M., Barette, F., Van Lancker, V., Degrendele, K., Hostens, K., & De Backer, A. (2021). Near-field changes in the seabed and associated macrobenthic communities due to marine aggregate extraction on tidal sandbanks: A spatially explicit bio-physical approach considering geological context and extraction regimes. Continental Shelf Research, 104546.

## Sheet: Evidence library OWF model
Link_ID	Component	Description	Summary_of_evidence	Strength_of_evidence	Other_factors	Sources
0a	OWF direct effects	Exploitation of OWF	Exploitation of the OWF leads to the generation of electricity	High	-
0b	OWF direct effects	Horizon pollution	Windfarms visible from the coast may influence the aesthetic experience of coastal residents and/or visitors	Moderate	Hard to prove quantitatively. Most OWFs in the BPNS are constructed at a relatively large distance from the coast.	Maslov et al., 2017
0c	OWF direct effects	Change in local hydrodynamic conditions	Erosion and change in sediment characteristics around the turbine foundation	High		Degraer et al., 2019
0d	OWF direct effects	Smothering of the bottom by turbine footprint reduces total benthic habitat	The presence of a turbine decreases the total sea bottom surface and thus habitat available to (soft sediment) biota	High	-	Degraer et al., 2019
0e	OWF direct effects	Increase of hard substrate cover due to turbine foundation and scour protection layer	OWFs provides hard substrates, which is exceedingly rare in areas with intense bottom disturbance	High	-	Degraer et al., 2019; Slavik et al., 2019
0f	OWF direct effects	Generation of electro-magnetic fields by cables connected to wind turbines	Electric cables can generate EMFs	Low	Not much is known about the effects on biophysical structures and processes
0g	OWF direct effects	Exclusion of other economic activities	Most other human activities are excluded from OWFs	High	Depends on the legal and political context of the OWF	Marine spatial plan
1a	Trophic interactions	Predation of phytoplankton by zooplankton	Long history of empirical research, modelling studies and lab studies show the importance of zooplankton grazing on phytoplankton densities	High	Phytoplankton is a diverse group that is variably grazed upon by multiple groups of zooplankton	Heath, 2012; Steele & Ruzicka, 2011; Lancelot et al., 2005
1b	Trophic interactions	Filtration of phytoplankton and detritus by suspension feeders	Research has shown that grazing of phytoplankton by suspension feeders can have significant impact on phytoplankton densities and primary production (both positive and negative). Suspension feeders also feed on suspended organic matter.	High	This flow shows a simplification of the suspension feeding community, as well as phytoplankton, and detritus, as all these group are diverse. Grazing can be very variable. When phytoplankton densities become very high, this can have negative effects on suspension feeders. Greater densities of bivalves lead to lower filtration capacity (as well as many other density-dependent processes).	Heath, 2012; Smaal et al., 2019; Slavik et al., 2019; Ivanov et al., 2021; Mavraki et al., 2020
1c	Trophic interactions	Predation of zooplankton by pelagic fish	Many studies of fish diets and foodweb modelling have shown zooplankton to be the main food source for (small) pelagics.	High	Though this is the main food source for (small) pelagics, pelagic fish also feed on benthic organisms, phytoplankton, demersal fish and other pelagic fish (larvae).	Heath, 2012; Steele & Ruzicka, 2011
1d	Trophic interactions	Predation of pelagic fish by demersal fish	Dietary studies and foodweb modelling have shown that the average trophic level of (adult) demersal fish is higher than that of pelagics (in the North Sea), proving the importance of the flow of biomass from pelagic to demersal fish.	High	This flow is most relevant for adult demersals feeding on small pelagics and larvae. For early life stages it may not be relevant or may be reversed, but it becomes more important as fish mature (ontogenetic niche shift).	Heath, 2012; Steele & Ruzicka, 2011
1e	Trophic interactions	Predation of benthic suspension and deposit feeders by macrofauna.	Dietary studies and foodweb modelling have shown macrobenthic organisms to be the main food source of macrofauna.	High	The diverse communities of benthic organisms are variably predated upon by demersal macrofauna. macrofauna are also known to be scavengers, feeding on detritus.	Heath, 2012; Steele & Ruzicka, 2011; Smaal et al., 2019
1f	Trophic interactions	Predation of demersal fish by marine mammals	Dietary studies and foodweb modelling have shown the effects of predation by marine mamals on demersal fish	High	-	Heath, 2012; Steele & Ruzicka, 2010
1g	Trophic interactions	Predation of pelagic fish by birds	Dietary studies and foodweb modelling have shown the effects of predation by birds and mamals on pelagic fish	High	Fish from dicards is also a major source of food for birds. Marine mammals also feed on pelagic fish.	Heath, 2012; Steele & Ruzicka, 2011
1h	Trophic interactions	Uptake of organic nutrients and C in the benthos by deposit feeders	Dietary studies and foodweb modelling has shown the flow of benthic organic material to deposit feeders.	High	Deposit feeders feed on a wide range of organics in and on the sediment, originating from many different biological groups.	Heath, 2012; Steele & Ruzicka, 2011
1i	Trophic interactions	Predation of macrofauna by demersal fish	Dietary studies and food web modelling have shown the importance of macrofauna (crabs, echinoderms, etc.) as a food source for demersal fish	High	Demersal fish also feed directly on suspension feeders, and to a lesser extent also on deposit feeders.	Heath, 2012; Steele & Ruzicka, 2011
2a	Biogeochemical cycle	Flux of organic nutrients from the water column to the upper layer of the sediment via deposition of dead organic matter	Long history of biological research shows that part of the detritus reaches the seafloor without biodegradation	High	The amount of detritus that reaches the seafloor without degradation depends on the weight, shape, composition and density of the detritus	Lancelot et al., 2005; Soetaert et al. 1996
2c	Biogeochemical cycle	Conversion of organic nutrients to organic and inorganic compounds through microbial activity in oxic and anoxic conditions in the sediment	Soil diagenetic experiments show changes in nutrient compounds in the soil and mediation by microbial activity	High	For simplicity, the complex bacterial communities responsible for these processes were left out of the	Lancelot et al., 2005; Soetaert et al., 1996; Billen, 1982
2d	Biogeochemical cycle	Transfer of organic nutrients to deeper soil layers where it remains buried on longer time scales	Soil diagenetic experiments show changes in concentrations of nutrient compounds throughout vertical soil profile	High	Bioturbation, bioirrigation and resuspension may affect the storage of nutrients in the sediment	Ivanov et al., 2021; de Haas et al., 1997
2i	Biogeochemical cycle	Primary production; conversion of anorganic nutrients to organic matter by phytoplankton	Long history of biological research	High	Primary production also depends on solar irradiance, temperature, pH and CO2 concentration besides anorganic nutrients	Butenschön et al., 2016; Lancelot et al. , 2005
2l	Biogeochemical cycle	Production of particulate organic matter (feces and pseudofeces) by marine organisms	A large number of field studies and models show the importance of biodeposition of (pseudo)feces produced by suspension feeders on benthic nutrient content.	High	(Pseudo)feces is first released into the water column. Dependent on current velocity, (pseudo)feces is expected to settle more than regular supsended particulate matter, therefore this was not represented in the model.	Lancelot et al., 2005; Smaal et al. 2019
3g	Physical environment	The sediment type influences the deposit feeding community	In the Belgian part of the North Sea, the link between sediment types and biological community has been intensively studied.	Moderate	Sediment type is not only grain size, but also organic matter content and other traits.	Degraer et al., 2009; Breine et al., 2018
3h	Physical environment	Deposit feeders burrow and flush their burrows, influencing benthic conditions	The potential for bioturbation and bioirrigation of different benthic communities has been confirmed in multiple lab and field studies.	High/Moderate	Highly dependent on the benthic community.	Vanaverbeke et al., 2021; Toussaint et al., 2021; Meysman et al., 2006; Wrede et al., 2018
3i	Physical environment	Certain demersal fish species and macrofaunal species inhabit hard structures and use them as shelter or nursery grounds	Nursery function of hard sediment has been shown (indirectly) through studies of the presence of fish eggs. The effect of hard substrate on macrofauna has been shown extensively. The relation between fish species and their habitats is studied extensively.	Moderate	Direct evidence for nursery function is hard to come by for many habitats. Because of the high mobility of fish, habitat relationships may exist but are usually not very strong. Only a service when production is increased, rather than habitats merely attracting species (attraction-production hypothesis).	Lauria et al., 2011; Lelièvre et al., 2014
3j	Physical environment	Sediment fineness determines the rate of diagenetic processes, as larger grain sizes allow for higher sediment oxygen concentrations.	Relatively strong knowledge base of empirical and modelling studies show the effect of sediment fineness on sediment chemistry.	Moderate/High	There is a dichotomy in the effect of permeability on oxygen concentration and sediment processes, where from a certain permeability, nutrient cycling increases drastically.	Toussaint et al., 2021
3k	Physical environment	Biodeposition leads to fining of the sediment.	Relatively well-known process in the shallow shelf systems, though the exact values are difficult to know.	Fair	-	Toussaint et al., 2021; Ivanov et al., 2021
4a	Exclusion effects	Exclusion of fisheries from the OWF concession area	Because of the risk of damage to the turbines and/or fishing vessels and their crew, fishing is currently not permitted within OWFs, influencing the yield of fisheries in the area	High	Depends on the legal and political context of the OWF	Marine spatial plan
4b	Exclusion effects	Exclusion of sand extraction from the OWF concession area	Because of the risk of damage to the turbines and/or dredging vessels and their crew, sand extraction is currently not permitted within OWFs	High	Depends on the legal and political context of the OWF. No such conflict in first OWF zone in the BPNS, but it is relevant for the second OWF zone.	Marine spatial plan
4c	Exclusion effects	Exclusion of shipping traffic from the OWF concession area	Because of the risk of damage to the turbines and/or cargo ships and their crew, shipping traffic is currently not permitted within OWFs	High	Depends on the legal and political context of the OWF. Initial reports found no evidence for influence on total fisheries yield of OWF presence and related exclusion	Marine spatial plan; BMM reports
5a	Other effects	Changes in local hydrodynamic conditions leading to sediment fining		High		Ivanov et al., 2021
5b	Other effects	Bioirrigation potential is influenced by the deposit feeder biodiversity	The potential of the benthic community to irrigate the benthos and thus influence sediment biochemical processes, is dependent on the biodiversity of the deposit feeder community	Moderate	Relationship is highly specific for the community type	Toussaint et al., 2021
5c	Other effects	Bioirrigation potential is influenced by the deposit feeder density	The potential of the benthic community to irrigate the benthos and thus influence sediment biochemical processes, is dependent on the density of the deposit feeder community	Moderate	Relationship is highly specific for the community type	Toussaint et al., 2021
10b	Ecosystem Service supply	Hard substrate leading to the provision of nursery and habitat maintenance for species that inhabit and spawn in hard sediment habitats	Multiple studies dedicated to the effect of bivalve reefs on nursery/habitat maintenance. Theoretical studies on the effect of man-made hard structures.	Moderate	-	Smaal et al., 2019; OWF literature
10e	Ecosystem Service supply	Take-up of excess nutrients through primary production, mediating wastes	Many modelling, field and lab studies show the take-up of nutrients by primary producers.	High	-	Van der Biest et al., 2017; Broszeit et al., 2019
10h	Ecosystem Service supply	Recreational fisheries enabled by certain fish species	Studies have been carried out into recrational fisheries in the BPNS, also in relation to human activities	High	Some demersal fish may also be of interest for recreational fisheries. However, the majority is pelagic.	Van der Biest et al., 2017; Broszeit et al., 2019; Degraer et al., 2013
10j	Ecosystem Service supply	Birds and marine mammals enabling the passive recreational activities of bird and whale watching	Though information on the distribution of birds and marine mammals in the BPNS is plentiful, the link with recreational activities is less known.	Fair	To which extent changes in bird and mammal abundance influence recreational activities is unkown.	Van der Biest et al., 2017; Broszeit et al., 2019
10k	Ecosystem Service supply	(Industrial) harvest of fish and crustaceans providing food	Many studies, specifically for the BPNS as well.	High	Harvest of (benthic) crustaceans is currently limited in the BPNS.	Van der Biest et al., 2017; Broszeit et al., 2019
10l	Ecosystem Service supply	Burial of organic material providing carbon sequestration/climate regulation	Carbon sequestration in the North Sea is minimal and mainly confined to specific areas (outside of the BPNS).	Medium	Thought to not be important in highly dynamic shallow systems such as the BPNS. Only relevant when sediment remains undisturbed.	Van der Biest et al., 2017; Haas et al., 1997; De Borger et al., 2021
10o	Ecosystem Service supply	Denitrification in the sediment, mediating wastes	Diagenetic processes in the sediment have shown to be very important in regulating nutrient concentrations in the water column, in field, lab and model studies	High	-	Van der Biest et al., 2017; Toussaint et al., 2021
10p	Ecosystem Service supply	Burial of excess nutrients mediating wastes	North Sea sediments have minimal capacity for N storage and this is mainly confined to specific areas (outside of the BPNS), but act as P sink especially closer to the shore.	Medium	Thought to not be important in highly dynamic shallow systems such as the BPNS.	Van der Biest et al., 2017; Haas et al., 1997; De Borger et al., 2021

## Sheet: References2
References
Billen, G. (1982). Modelling the processes of organic matter degradation and nutrients recycling in sedimentary systems.
Borsje, B. W., Bouma, T. J., Rabaut, M., Herman, P. M., & Hulscher, S. J. (2014). Formation and erosion of biogeomorphological structures: A model study on the tube‐building polychaete Lanice conchilega. Limnology and Oceanography, 59(4), 1297-1309.
Breine, N. T., De Backer, A., Van Colen, C., Moens, T., Hostens, K., & Van Hoey, G. (2018). Structural and functional diversity of soft-bottom macrobenthic communities in the Southern North Sea. Estuarine, Coastal and Shelf Science, 214, 173-184.
Broszeit, S., Beaumont, N. J., Hooper, T. L., Somerfield, P. J., & Austen, M. C. (2019). Developing conceptual models that link multiple ecosystem services to ecological research to aid management and policy, the UK marine example. Marine pollution bulletin, 141, 236-243.
Butenschön, M., Clark, J., Aldridge, J. N., Allen, J. I., Artioli, Y., Blackford, J., ... & Torres, R. (2016). ERSEM 15.06: a generic model for marine biogeochemistry and the ecosystem dynamics of the lower trophic levels. Geoscientific Model Development, 9(4), 1293-1339.
De Borger, E., Braeckman, U., & Soetaert, K. (2021). Rapid organic matter cycling in North Sea sediments. Continental Shelf Research, 214, 104327.
Degraer, S., Braeckman, U., Haelters, J., Hostens, K., Jacques, T., Kerckhof, F., ... & Vincx, M. (2009). Studie betreffende het opstellen van een lijst van potentiële Habitatrichtlijngebieden in het Belgische deel van de Noordzee. Eindrapport in opdracht van de Federale Overheidsdienst Volksgezondheid, Veiligheid van de Voedselketen en Leefmilieu, Directoraat-generaal Leefmilieu Brussel, 79-83.
Degraer, S., Van Lancker, V., Van Dijk, T. A. G. P., Birchenough, S. N. R., De Witte, B., Elliott, M., ... & Soetaert, K. (2019). Interdisciplinary science to support North Sea marine management: lessons learned and future demands. Hydrobiologia, 845(1), 1-11.
Haas, H. D. (1997). Transport, preservation and accumulation of organic carbon in the North Sea (Vol. 155, pp. 1-149). Utrecht University.
Heath, M. R. (2012). Ecosystem limits to food web fluxes and fisheries yields in the North Sea simulated with an end-to-end food web model. Progress in Oceanography, 102, 42-66.
Ivanov, E., Capet, A., De Borger, E., Degraer, S., Delhez, E. J., Soetaert, K., ... & Grégoire, M. (2021). Offshore wind farm footprint on organic and mineral particle flux to the bottom. Frontiers in Marine Science.
Lancelot, C., Spitz, Y., Gypens, N., Ruddick, K., Becquevort, S., Rousseau, V., ... & Billen, G. (2005). Modelling diatom and Phaeocystis blooms and nutrient cycles in the Southern Bight of the North Sea: the MIRO model. Marine Ecology Progress Series, 289, 63-78.
Lauria, V., Vaz, S., Martin, C. S., Mackinson, S., & Carpentier, A. (2011). What influences European plaice (Pleuronectes platessa) distribution in the eastern English Channel? Using habitat modelling and GIS to predict habitat utilization. ICES Journal of Marine Science, 68(7), 1500-1510.
Lelievre, S., Vaz, S., Martin, C. S., & Loots, C. (2014). Delineating recurrent fish spawning habitats in the North Sea. Journal of Sea Research, 91, 1-14.
Maslov, N., Claramunt, C., Wang, T., & Tang, T. (2017). Evaluating the visual impact of an offshore wind farm. Energy Procedia, 105, 3095-3100.
Meysman, F. J., Galaktionov, O. S., Gribsholt, B., & Middelburg, J. J. (2006). Bioirrigation in permeable sediments: Advective pore‐water transport induced by burrow ventilation. Limnology and Oceanography, 51(1), 142-156.
Slavik, K., Lemmen, C., Zhang, W., Kerimoglu, O., Klingbeil, K., & Wirtz, K. W. (2019). The large-scale impact of offshore wind farm structures on pelagic primary productivity in the southern North Sea. Hydrobiologia, 845(1), 35-53.
Smaal, A. C., Ferreira, J. G., Grant, J., Petersen, J. K., & Strand, Ø. (2019). Goods and services of marine bivalves (p. 591). Springer Nature.
Soetaert, K., Herman, P. M., & Middelburg, J. J. (1996). A model of early diagenetic processes from the shelf to abyssal depths. Geochimica et Cosmochimica Acta, 60(6), 1019-1040.
Steele, J. H., & Ruzicka, J. J. (2011). Constructing end-to-end models using ECOPATH data. Journal of Marine Systems, 87(3-4), 227-238.
Toussaint, E., De Borger, E., Braeckman, U., De Backer, A., Soetaert, K., & Vanaverbeke, J. (2021). Faunal and environmental drivers of carbon and nitrogen cycling along a permeability gradient in shallow North Sea sediments. Science of the Total Environment, 767, 144994.
Vanaverbeke, J., Braeckman, U., Breine, N., Capet, A., De Borger, E., Degraer, S., Festjens, F., Grégoire, M., Ivanov, E., Mavraki, N., Moens, T., Soetaert, K., Toussaint, E., Van Hoey, G. (2021) FaCE-IT: Functional biodiversity in a Changing sedimentary Environment:Implications for biogeochemistry and food webs in a managerial setting. Final Report. Brussels: Belgian Science Policy Office 2021 –…
Van der Biest, K., D'Hondt, B., Schellekens, T., Vanagt, T., Kamermans, P., Bonte, D., ... & Meire, P. (2017). Ecosysteemvisie voor de Vlaamse kust, deel 1: functionele beschrijving kustecosysteem en ecosysteemdiensten.
Wrede, A., Beermann, J., Dannheim, J., Gutow, L., & Brey, T. (2018). Organism functional traits and ecosystem supporting services–A novel approach to predict bioirrigation. Ecological indicators, 91, 737-743.

## Sheet: Strength of evidence
Confidence_level	Types_of_evidence	Consistency_of_results	Methods	Applicability
High	Multiple	Direction and magnitude of effects are consistent across sources, types of evidence, and contexts	Well documented and accepted	High
Moderate	Several	Some consistency	Some documentation, not fully accepted	Some
Fair	A few	Limited consistency	Limited documentation, emerging methods	Limited
Low	Limited, extrapolations	Inconsistent	Poor documentation or untested	Limited or none
None	None	Not applicable	Not applicable	Not applicable
