# Supplementary material for: Impacts of human activities on the supply of marine ecosystem services: A conceptual model for offshore wind farms to aid quantitative assessments
Source: Heliyon. 2023 Feb 15;9(3):e13589. doi: 10.1016/j.heliyon.2023.e13589 (PMC9958457; doi:10.1016/j.heliyon.2023.e13589)
Supplement: Multimedia component 4 [file mmc4.xlsx]

## Sheet: NutrientModels
General model description					Criterium 1	Criterium 2		Criterium 3			Criterium 4
Ecosystem service	Model	Compartment	Geographical area	Type	RA link	Subject	Processes	Complexity	Dimension	Dynamics	Coupling	Reference
Waste remediation (nutrients) & climate regulation	MIRO	water column + sediment	BPNS	mechanistic ecosystem model	filter feeders biomass, ...	biogeochemical ecosystem model	dynamics of phytoplankton (three functional groups), zooplankton (two functional groups), bacteria, organic matter degradation (dissolved and particulate) and nutrient cycles (N, P, Si, C)	high (32 state variables, 28 processes)	3D	spatial + temporal	many possibilities (primary production, organic matter to sediment, coupling to foodweb, ..)	Lancelot et al. 2005
	MIRO&CO	water column + sediment	BPNS	numerical model	filter feeders biomass, ...	coupling 3D hydrodynamic model COHERENS with MIRO	idem MIRO + hydrodynamics	high	3D	spatial + temporal	many possibilities (primary production, organic matter to sediment, coupling to foodweb, ..)	Dulière et al. 2017
	COHERENS	water column + sediment	coastal and shelf seas	numerical model	hydrodynamic parameters	Coupled Hydrodynamical Ecological model for Regional Northwest European Shelf Seas	hydrodynamics, biological with associated nutrient dynamics, sediment processes, contaminant transport	high	3D	spatial + temporal	many possibilities (primary production, organic matter to sediment, coupling to foodweb, ..)	Luyten et al. 1999
	StrathE2E	water column + sediment	North Sea	coupled ecosystem model	filter feeders biomass, community composition, ...	end-to-end model model incl. biogeochemical and food web model	nitrogen dynamics throughout food web	medium		temporal	many possibilities (primary production, foodweb fluxes...)	Heath 2012
	OMEXDIA	sediment	Southern North Sea (5 different sediment types)	numerical model	carbon supply to sediment, bioturbation, sedimentation rate, ...	benthic diagenetic processes on the sediment-water interface	oxic and anoxic mineralization, sediment-depth profiles of C, O2, NH3, NH4, other substances (100 layers)	high (6 state variables, 2 fractions Org C, 100 vertical sediment layers)	1D	temporal	Coupling to water quality models	Soetaert et al. 1996
	ERSEM	water column + sediment	Southern North Sea	mechanistic ecosystem model coupling simplified diagenetic model with pelagic model	suspension feeders, deposit feeders, bioturbation, bioirrigation, ...	biogeochemical model	annual cycles of C, N, P, Si; microbial, detrital and nutrient regeneration dynamics; phytoplankton and zooplankton groups	high (> 50 state variables)	1D/3D	temporal	many possibilities (primary production, organic matter to sediment, coupling to foodweb, ..)	Butenschön et al. 2016
	Atlantis	water column + sediment	Eastern English Channel	coupled, mechanistic ecosystem model	functional groups biomass, ecological parameters, ...	end-to-end model coupling physics model with biophysical model	nutrients and plankton temporal dynamics, recycling of organic matter	high	3D	spatial + temporal	many possibilities (primary production, foodweb fluxes...)	Girardin et al. (2018)
	ECOMARS3D	water column + sediment	Southern North Sea	mechanistic ecosystem model	sedimentation	biogeochemical model	biological cycles of N, P, Si and dissolved O2 in the water column, coupled to bulk detrital benthic compartments	medium (17 state variables & equations)	3D	spatial + temporal	many possibilities (primary production, organic matter to sediment, coupling to foodweb, ..)	Menesguen et al. 2019
	Toussaint et al. 2021	sediment	BPNS (7 stations)	statistical model based on measurements and mass-balance estimated process rates	organic matter supply to sediment, fining, community composition & biomass (bio-irrigation)	N and C process rates (steady state) in function of abiotic and biotic variables	sedimentological and faunal controls of benthic organic matter mineralization	low	0D	-	community composition	Toussaint et al. 2021
	Gypens et al. 2008 (a)	sediment	North Sea	analytical model	organic matter supply to sediment	benthic diagenetic processes on the sediment-water interface (C, O2, N, P)	organic matter mineralization, the resulting C, O2, N and P diagenetic processes and the sediment–water nutrient exchange fluxes (2 layers)	medium		temporal	Coupling to water quality models	Gypens et al. 2008
	Gypens et al. 2008 (b)	sediment	North Sea	statistical model based on analytical model runs	organic matter supply to sediment	benthic diagenetic processes on the sediment-water interface (C, O2, N, P)	oxic and anoxic mineralization of C, N and P	low	0D	-	Coupling to water quality models	Gypens et al. 2008
	Billen et al. 1982; Lancelot & Billen 1985	sediment	North Sea (sandy sediments)	analytical model	bulk density, sedimentation velocity, particle size, ...	benthic diagenetic processes on the sediment-water interface (N)	dynamics of organic matter sedimentation and degradation, nitrification, denitrification, ammonification	medium	1D	temporal	Coupling to water quality models	Billen et al. 1982; Lancelot & Billen 1985
	Slomp et al. 1996	sediment	atlantic sediments	analytical model	sedimentation, bioturbation, biodiffusion, ...	benthic diagenetic processes on the sediment-water interface (P)	P cycle in sediments (burial, decomposition, adsorption, authigenic mineral formation)	medium	1D	temporal	Coupling to water quality models	Slomp et al. 1998; Gypens et al. 2008
Climate regulation	CCSTM	water column + sediment	North Sea	numerical model	grain size, settling velocity	dynamics of organic and mineral components (C) in the water column & sediments (vertical distribution)	sediment transport model with degradation of organic components (fast and slowly degradable fraction of POC)	medium (8 state variables in water column; 5 in sediment)	3D	spatial + temporal	Coupling to water quality models	Ivanov et al. 2021 (model developed by USGS)
	InVEST Coastal Blue Carbon	sediment + biomass + litter	global	matrix-approach	habitat, community composition	carbon stock + carbon accumulation rate	no processes (reference value of C stock and C accumulation rate per habitat or community type; decay rate and carbon loss per habitat or community type and impact intensity)	low	0D	-	habitat, community composition	Sharp et al. 2020
	Middelburg J. 2019	sediment	global	non-dynamic single rate-concentration formula	sediment accumulation rate, porosity, dry density, concentration organic C	carbon accumulation rate	C governed by organic carbon holding sediment accumulation at depth	low	0D	-	-	Middelburg J. 2019

## Sheet: FoodwebModels
General model description				Criterium 1	Criterium 2			Criterium 3				Criterium 4
Ecosystem service	Model	Geographical area	Type	RA link	Subject	Processes	Fishing	Resolution of biological community	Complexity	Dimension	Dynamics	Coupling	Reference	Found in
Fisheries; active recreation	OSMOSE	Not for Europe	individual-based model	Fishing pressure, changes in biotic resources, biomass changes	fish community dynamics, ecosystem effects of fishing and climate change	fish species, trophic interactions, vital rates, life cycle	fishing mortality distinct for each species and structured by age/size, space and season	fish individuals grouped in schools	medium to high	2D	temporal + spatial	Possible with biogeochemical models, forced by plankton and benthos distribution	https://documentation.osmose-model.org/; Ballutaud, M. (2018). End-to-end modelling attempt in the North Sea to assess interactions of fishing and other human uses under climate change (Doctoral dissertation, IFREMER, rue de l’Ile-d’Yeu, BP 21105, 44311 Nantes cedex 03).	Hyder et al., 2015
Fisheries; Nutrient cycling & water quality	Atlantis	Eastern English Channel	coupled ecosystem model, age-structured population models	habitat type, sediment type, biomass changes, geochemical changes; fishing pressure	end-to-end model coupling physics model with biophysical model	dynamics of sole & plaice, driven by river inputs and benthic invertebrates dynamics, fisheries, incl. 40 functional groups (incl. benthos)	multiple fleets, with own characteristics of gear selectivity, habitat association, targeting, effort allocation and management structures	populations (age-structured or biomass pools)	high	3D	temporal + spatial	end-to-end, modular	Girardin et al. 2018	Hyder et al., 2015
Fisheries; active recreation	Ecopath with Ecosim	(Southern) North Sea	Mass-balance foodweb model	biomass changes, fishing pressure, possible geochemical changes	Marine trophic network with fisheries, possibly also effects of climate change etc.	whole foodweb and trophic interactions, migration, fishing	fishing fleets as biomass pools, specific characteristics	Species (or functional group) biomass	medium to high	2D	temporal (+ spatial with Ecospace)	Possible with biogeochemical models, socio-economic dynamics, habitat preferences, etc.	Heymans et al., 2016	Hyder et al., 2015
Fisheries; active recreation	InVEST Fisheries		Age or stage structured population model	habitat, environmental conditions, fishing pressure	Ecosystem services supply in space and time, e.g. fisheries	habitat preferences, recruitment, migration, harvest, valuation	Exploitation of proportion of population	individuals grouped in age or stage	low	2D	temporal + spatial	Possible with many other ES	http://releases.naturalcapitalproject.org/invest-userguide/latest/fisheries.html	Hyder et al., 2015
Fisheries; Active recreation; Nutrient cycling & water quality	StrathE2E	North Sea	Mass-balance foodweb model	geochemical changes, fishing pressure, biomass changes	Whole-ecosystem nitrogen dynamics through the foodweb, fisheries	physical, geochemical and biological processes, harvest	Exploitation of proportion of population, different fleets	Functional group biomass	low	-	temporal	Physical drivers included, nutrient cycling included	Heath et al., 2012	Hyder et al., 2015
Fisheries	MIZER	North Sea	size-structured foodweb model	fishing pressure, changes in biomass	Size and abundance of multi-species community and response to fishing	Growth, mortality, size distributions, fishing mortality, species specific traits	Size- and species-specific fishing mortality	Size-structured populations	medium	-	temporal	None identified	Blanchard et al., 2014	Hyder et al., 2015
Fisheries	FishSUMS	North Sea	discrete length-structured biomass model	biomass changes, fishing pressure, recruitment changes (due to climate)	Population dynamics of predator and prey species with focal species, fisheries, where diet composition is modelled	growth, mortality, reproduction, fishing, predation	Species-specific (historic) fishing mortality	discrete size groups within species	medium	-	temporal	None identified	Speirs et al., 2010	Hyder et al., 2015
Fisheries*	PDMM	-	Species abundance	Successive invasion	Theoretical ecosystem model of community assembly	Production, invasion	Not automoatically considered	Species?	low	-	Static	None identified	Hyder et al., 2015	Hyder et al., 2015
Fisheries	StrathSPACE	European continental shelf	individual-based model	geochemical changes, fishing pressure, biomass changes	Single-species population dynamics	Life history (birth, death, growth, movement)	Age-dependent fishing mortality	Individuals	medium	2D	temporal + spatial	Physical drivers included, nutrient cycling included	Andrews et al., 2006	Hyder et al., 2015
Fisheries; active recreation*	LeMANS	North Sea	size-structured species-specific model	fishing pressure, biomass changes	Size-structured multi-species model of a fish community	Growth, recruitment, fishing/natural/predation mortality, fishing	Size- and species-specific fishing mortality	Individuals in species	high	-	temporal	None identified	Hall et al., 2006	Hyder et al., 2015
Fisheries	ISIS-Fish	Eastern English Channel	Stage-structured population model	fishing pressure, biomass changes	Divided into fishery, biology and management submodels	Growth, reproduction, migration, mortality, recruitment, fleet dynamics, management measures	multiple fleet segments with different metiérs	Individuals in single species	high	2D	temporal + spatial	Coupled with management	Lehuta et al., 2015	Hyder et al., 2015
Fisheries	MSPM	Baltic Sea	age-structured multispecies model	fishing pressure, biomass changes	Multi-species Stock Production Model	Fishing effort, growth, mortality	Fishing effort and mean weight	Biomass of age group of a population	low	-	Temporal	None identified	Horbowy, 1996	Nielsen et al., 2017
Fisheries	SIMFISH	North Sea	Stock dynamics and fleet dynamics model	Fishing pressure, area closure, biomass changes and distribution	Spatially explicit bio-economic model to assess area closures	Effort allocation, quota, costs, prices, investsments, productivity	Detailed fleet dynamics and cost and investment decision rules	Coarse distribution map of multiple single species	medium	2D	temporal + spatial	socio-economic drivers	Bartelings et al., 2015	Nielsen et al., 2017
Fisheries*; active recreation*	SS-DBEM	North Atlantic	Size-based trophic species model	Climate change, habitat, environmental variables,	Size-spectrum dynamic bioclimate envelope model	Habitat suitability, species preferences, biomass supported by the system	Maximum sustainable yield	species specific size-spectrum biomass	high	-	temporal	coupled to ERSEM	Fernandes et al., 2013	Nielsen et al., 2017
Fisheries	DISPLACE	Danish fleet in Baltic and North Sea	size-structured population mdoel and individual-based vessel model	fishing pressure, biomass changes	Spatially explicit size-structured population model and individual-based fishing vessel model	Vessel dynamics, métier, population dynamics, harvest	vessel movements at hourly timesteps	size-structured population	high	2D	temporal and spatial	vessel interactions and dynamics	Bastardie et al., 2014	Nielsen et al., 2017
Peck, M. A., Arvanitidis, C., Butenschön, M., Canu, D. M., Chatzinikolaou, E., Cucco, A., ... & Van De Wolfshaar, K. E. (2018). Projecting changes in the distribution and productivity of living marine resources: a critical review of the suite of modelling approaches used in the large European project VECTORS. Estuarine, Coastal and Shelf Science, 201, 40-55.	Article that reviews models and their usefulness
*Not explicitly integrated fisheries, but has been coupled with it or can be used for it

## Sheet: FilterfeederModels
General model description					Criterium 1	Criterium 2			Criterium 3			Criterium 4
Ecosystem service	Model	Compartment	Geographical area	Type	RA link	Subject	Processes	Processes for filter feeders	Complexity	Dimension	Dynamics	Coupling	Reference	Found in
Water quality	MIRO&CO + M. edulis	water column + sediment	BPNS	mechanistic dynamic ecosystem model	Suspension feeder biomasses, nutrient and plankton concentrations, hydrodynamics	biogeochemical ecosystem model, expanded with a mussel reef module	dynamics of phytoplankton (three functional groups), zooplankton (two functional groups), bacteria, organic matter degradation (dissolved and particulate), nutrient cycles (N, P, Si, C)	filtration, selection, ingestion, absorption, pseudofaeces production, excretion of faeces	Medium	3D	Spatial + temporal	Coupled to pelagic and benthic nutrient and phytoplankton concentrations	Donvil, 2020.
Water quality	Ecological model forced by MOHID	water column + sediment	Ria de Aveiro (Portugal)	mechanistic dynamic ecosystem model	Suspension feeder biomasses, nutrient and plankton concentrations	Lower food web and biochemical cycle model forced by heat fluxes, light, water discharges, nutrient discharges	For phytoplankton, water/bottom organic matter, nutrients, deposit feeders, microphytobenthos, seagrass leaves and roots: Uptake, mortality, decomposition, grazing, respiration, transport, egestion, O2-processes	biomass, mortality, egestion, respiration, mineralisation, resuspension, growth	High	2D	Spatial + temporal	Coupled to pelagic and benthic nutrient and phytoplankton concentrations	Ascione, 2014
Aquaculture, water quality	Dowd	water column + sediment	Tracadie Bay (Canada)	mechanistic dynamic ecosystem model with diagnostic bivalve variable	Suspension feeder biomasses, nutrient and plankton concentrations	simple lower trophic level, bio-physical marine ecosystem box model for bivalve aquaculture	for phytoplankton, zooplankton, nutrients and detritus: predator–prey dynamics, biogeochemical processes, burial, mixing processes	(steady state) bivalves: stocking, harvesting, ingestion, excretion	Low	2D (multiple homogeneous boxes)	Temporal	Refined with nitrogen budget by cranford et al., 2007	Dowd, 2005
Water quality	CBEMP	water column + sediment	Chesapeak Bay (USA)	Dynamic mass-balanced ecosystem models	Nutrient concentrations, biomass changes	Non-cultured filter and deposit feeders and the processes with organic matter and nutrients	POM, Dissolved nutrients, dissolved oxygen, deposit feeders: diagenesis, settling, sediment-water exchange, sediment-oxygen demand, respiration, feeding	Filter feeders: Filtration, excretion, respiration, biodeposits	Medium	1D	Temporal	With nutrient cycling, water column processes	Cerco & Noel, 2010
Water quality	Grant	water column	Lagune de la Grande-Entrée (Canada)	mechanistic dynamic ecosystem model	Nutrient changes, plankton changes, biomass changes	box model of environment–mussel aquaculture interactions and mussel carrying-capacity, pelagic	Feeding, growth, nutrient changes, zooplankton, phytoplankton, nutrients, detrital matter	mussels (no harvest): assimilation, ingestion, respiration, growth	Low	2D (multiple homogeneous boxes)	Temporal	Water column processes, possibly with sediment processes	Grant et al., 2007
Aquaculture	Ecopath with Ecosim	Benthos	Sechura Bay (Peru)	Dynamic mass-balanced ecosystem models	community changes, biomass changes, plankton changes,	Two trophic models representing pre-culture and culture conditions	Production (catch, predation, migration, biomass accumulation, mortality) and consumption (production, respiration, unassimilated food) for 14 functional groups	Production (catch, predation, migration, biomass accumulation, mortality) and consumption (production, respiration, unassimilated food) for 14 scallops	High	2D	Temporal	Possibly to whole foodweb and socio-economic drivers	Kluger et al., 2016
Aquaculture, water quality	Shellfish-DEPOMOD		Quebec (Canada)	particle tracking modelling	hydrography, filter feeder biomass	Model for the deposition and biological effecst of waste in aquaculture	Bivalve farm	Biodeposit production, biodeposit settling, resuspension, particle tracking	Medium/high	2D	Spatial + temporal	Possibly to sediment processes	Weise et al., 2009	Cranford et al., 2012
Aquaculture	ShellSIM	water column + sediment	Generic, across locations in Europe and China	Dynamic energy balance model	Environmental changes, food (plankton) availability, nutrient concentrations	shellfish growth model of the interrelations between supsension feeding bivalve shellfish and the environment	Chlorophyl-a, POM, POC (seston composition)	Temperature effects, ingestion, absorption, heat losses, excretory losses, net energy balance, reproductive losses, shell, soft tissue, total fresh weight, shell length	High	3D	Spatial + temporal	Water column processes, possibly linked to harvest/economics	Hawkins et al,. 2013	Cranford et al., 2012
-	DEB Mytilus edulis	Mussel	Southern Norway	Dynamic energy budget model	Temperature	Shellfish growth model estimating different DEB parameters under low food concentrations	temperature, food concentration	Energy ingestion, assimilation, change in reserves, structural body volume, energy consumption, reproductive buffer	High	0D	Temporal	Possibly linked to harvest/economics	Rosland et al., 2009	Cranford et al., 2012
Nutrient cycling	SiAM 3D model	water column + sediment	Baie de Veys, France	Foodweb model coupled to hydrodynamic model	Suspension feeder biomasses, nutrient and plankton concentrations, hydrodynamics	shellfish growth model of the interrelations between supsension feeding bivalve shellfish and the environment	Pelagic/benthic dissolved/detrital inorganic/organic nitrogen, diatoms, zooplantkon	Reserve, structural body volume, reproduction buffer, filtration rate, ingestion rate	High	2D	Temporal	Water column and sediment proceses, possibly harvest	Grangeré et al., 2010	Smaal, 2019
Nutrient cycling	COAWST	water column + sediment	Southern North Sea	Coupled hydrodynamic and biogeochemical models	Hydrodynamics, nutrient concentrations, primary production, water column processes	Complex hydrological model coupled with a dynamic chemical model of the water column and sediment and a filtration model for fouling mussel communities	wave parameters, bottom parameters, minerals, POCs, mussel faeces, total organic carbon available for filtering, advection, sinking, diffusion, degradation, deposition, erosion,	Mussels, filtration rate, uptake of different organic components, faecal pallet aggregation in sediment,	Low/medium	2D	Spatial + temporal	Linked to water column and sediment processes	Ivanov, 2021
Nutrient cycling	Slavik	water column	Southern North Sea	Dynamic filtration model coupled with a physical, chemical and NPZD model	physical, chemical, geological, ecological, biogeochemical processes	Model for calculating the effect of (biofouling) Mytilus on primary production in the Southern North Sea	Phytoplankton, zooplankton, dissolved organic matter, dissolved inorganic matter, particulate organic matter, atmospheric N deposition, riverine input, denitrification, predation, nutrient uptake	Mussels, filtration rate,	Low/medium	3D	Spatial + temporal	Linked to water column processes	Slavik et al., 2019; Kerimoglu et al., 2017 (biogeochemical)
													Guerry et al., 2012

## Sheet: RecreationModels
General model description					Criterium 1	Criterium 2		Criterium 3			Criterium 4
Ecosystem service	Model	Compartment	Geographical area	Type	RA/LCA link	Subject	Processes	Complexity	Dimension	Dynamics	Coupling	Reference	Found in
Recreation (all types of outdoor recreation)	ESTIMAP marine module	accessible areas + water column	Europe	score-based	ecological status WFD (fish, flora, macro-invertebrates, phytoplankton, supporting hydromorphological, physico-chemical quality elements and non-priority pollutants); turbidity	capacity for nature-based recreation based on naturalness (habitat-based), nature protection, bathing water quality, distance to coast, coast proximity natural areas	-	low	-	-	naturalness (habitat, water quality)	Zulian et al. 2013, Paracchini et al. 2014	Liquete et al. 2016
	ARIES	coastline	global	score-based	seabed habitat type	multiplicative function of naturalness (habitat-based) and distance-driven accessibility of nature-based factors of attractiveness (moutain peaks, water bodies and protected areas)	-	low	-	-	naturalness (habitat)	Martinez-Lopez et al. 2019	Capriolo et al. 2020
	InVEST Visitation: Recreation and Tourism	accessible areas (+ water column?)	global	Linear regression of number of Flickr photographs vs. predictor variables of the ecosystem	predictor variable such as habitats, lakes, ...	spread of person-days of recreation, based on the locations of natural habitats, accessibility and built features	-	low	-	-	habitat	Sharp et al. 2020	e.g. Cunha et al. 2018; Guerry et al. 2012; Outeiro et al. 2015
	Oleson et al. 2020	accessible areas + water column	Maui Islands, Hawai'i	Bayesian belief model linking choice experiment for environmental attributes (e.g. fish abundance, fish diversity, turtle sighting, coral cover, water quality, depth, ...) and expert opinion (e.g. on ecological dynamics) to management measures (score-based)	environmental attributes	impacts of land and marine management measures on snorklers' experience	-	low	-	-	fish diversity, biomass, seabed habitat, ...	Oleson et al. 2020
	Ruskule et al. 2018	accessible areas + water column	Latvian coastal area	score-based multi-criteria: i) accessibility; ii) proximity to densely populated areas; iii) suitability of the area for a particular (niche) tourism or leisure activity (social and physical conditions); and iv) recreational use	environmental attributes	mapping of cultural ES linking biophysical features to recreation demand	-	low	-	-	habitat, physical conditions, ...	Ruskule et al. 2018
	Coombes et al. 2009	beach + water column	East Anglia, UK	statistical regression relating visitor numbers to beach characteristics	beach characteristics	spatial and temporal modelling of beach recreation	-	low	-	-	beach characteristics	Coombes et al. 2009
	Johnston et al. 2002	accessible areas + water column	Peconic Estuary	travel-cost method (number of recreational trips an average person takes to a specific site, as a function of the cost of travelling to that site, the comparative costs of travelling to substitute sites, and the quality of the recreational experience at the sites)	environmental attributes, habitat quality, ...	valuing estuarine ES	-	low	-	-	water quality, habitat, ...	Johnston et al. 2002
Recreation (recreational fishing)	Ecopath with Ecosim	water column	Canary islands	Mass-balance foodweb model	community composition	Marine trophic network with fisheries, incl. recreational fisheries	whole foodweb and trophic interactions, migration, fishing	medium to high	-	temporal (+ spatial with Ecospace)	Possible with biogeochemical models, socio-economic dynamics, habitat preferences, etc.	Montero et al. 2021
	Pouso, Borja et al. 2019	accessible areas + water column	Nerbioi estuary, Spain	multi-site random utility travel cost model	Ecological status of fish	impact of improved water quality, fish abundance and richness on recreational fishing	-	low	-	-	water quality, fish	Pouso et al. 2019
	Jordan et al. 2012	accessible areas	Oregon, USA	WTP (travel-cost method) with number of fishery trips based on salmon harvest and angler effort	none	economic valuation of recreational salmon fishing	-	-	-	-	none	Jordan et al. 2012
Recreation (bathing)	RCO-SCOBI + Ecopath with Ecosim model	water column	global	physical-biogeochemical model + mass-balance foodweb based model		number of summer days with cyanobacterial blooms as indicator for swimming opportunities	nutrient cycling, foodweb and trophic dynamics	high	3D	temporal + spatial	Possible with biogeochemical models, socio-economic dynamics, habitat preferences, etc.	Hyytiäinen et al. 2021
Recreation (boating)	Viana et al. 2017	accessible areas + water column	California Channel Islands	random utility model (mulitple-site choice model)	site characteristics such as biodiversity, water quality, ...	valuation of site attributes based on willingness to travel to these sites (function of site attributes and the trip cost of reaching the site)	-	low	-	-	site characteristics such as biodiversity, water quality, ...	Viana et al. 2017

## Sheet: NavigationModels
General model description					Criterium 1		Criterium 2		Criterium 3			Criterium 4
Ecosystem service	Model	Compartment	Geographical area	Type	RA link	LCA link	Subject	Processes	Complexity	Dimension	Dynamics	Coupling	Reference	Found in
Navigation surface	Telemac-2D	offshore and nearshore	global	hydrodynamic numerical model	habitat structures (affecting bathymetry)	habitat structures (affecting bathymetry)	wave propagation and wave energy	propagation of long waves	high	2D	spatial + temporal	habitat structures	http://www.opentelemac.org/index.php/presentation?id=18
	Telemac-3D	offshore and nearshore	global	non-hydrostatic, hydrodynamic numerical model	habitat structures (affecting bathymetry)	habitat structures (affecting bathymetry)	wave propagation and wave energy	propagation of long and short waves	high	3D	spatial + temporal	habitat structures	http://www.opentelemac.org/index.php/presentation?id=18
	SWAN	nearshore	global	third generation numerical wave model	habitat structures (affecting bathymetry)	habitat structures	propagation of wind-generated, short-crested waves in shallow nearshore areas	cross- and longshore wave propagation	high	2D	spatial + temporal	habitat structures	https://swanmodel.sourceforge.io/
	de Boer et al. 2011	offshore and nearshore	semi-enclosed basins such as Southern North Sea	idealized process-based hydrodynamic model	habitat structures (affecting bathymetry)	habitat structures	tidal energy fluxes and dissipation	tide propagation	high	3D	spatial + temporal	habitat structures	de Boer et al. 2011
	Davies and Kwong 2000	offshore and nearshore	European continental shelf	hydrodynamic numerical model	habitat structures (affecting bathymetry)	habitat structures	tidal energy fluxes and dissipation	tide propagation	high	3D	spatial + temporal	habitat structures	Davies and Kwong 2000
	Roos et al. 2011	offshore and nearshore	Southern North Sea	idealized process-based hydrodynamic model	habitat structures (affecting bathymetry)	habitat structures	tidal energy fluxes and dissipation	tide propagation	high	3D	spatial + temporal	habitat structures	Roos et al. 2011
	Delft3D (FLOW module)-2D	offshore and nearshore	global	non-hydrostatic, hydrodynamic numerical model	habitat structures (affecting bathymetry)	habitat structures	tide and meteorological driven flows	storm surges, wave driven currents, sediment transport	high	2D	spatial + temporal	habitat structures	https://oss.deltares.nl/web/delft3d
	Delft3D (FLOW module)-3D	offshore and nearshore	global	non-hydrostatic, hydrodynamic numerical model	habitat structures (affecting bathymetry)	habitat structures	tide and meteorological driven flows	storm surges, wave driven currents, sediment transport	high	3D	spatial + temporal	habitat structures	https://oss.deltares.nl/web/delft3d

## Sheet: CoastalProtectionModels
General model description					Criterium 1		Criterium 2		Criterium 3			Criterium 4
Ecosystem service	Model	Compartment	Geographical area	Type	RA link	LCA link	Subject	Processes	Complexity	Dimension	Dynamics	Coupling	Reference	Found in
Coastal protection	SWASH	offshore & nearshore	global	non-hydrostatic numerical wave model	seabed habitat	seabed habitat	propagation of surface waves and shallow water flows offshore till shore	cross- and longshore wave propagation	high	2D	spatial + temporal	seabed habitat	https://swash.sourceforge.io/features/features.htm
	SWAN	nearshore	global	third generation numerical wave model	seabed habitat	seabed habitat	propagation of wind-generated, short-crested waves in shallow nearshore areas	cross- and longshore wave propagation	high	2D	spatial + temporal	seabed habitat	https://swanmodel.sourceforge.io/
	SWANone	nearshore	global	simplified 1D numerical wave model	seabed habitat	seabed habitat	propagation of wind-generated, short-crested waves in shallow nearshore areas	cross-shore wave propagation	medium	1D	spatial + temporal	seabed habitat	https://swanmodel.sourceforge.io/
	Flow3D	offshore & nearshore	global	numerical wave flume	seabed habitat	seabed habitat	free surface flow modelling	fluid dynamics	high	3D	spatial + temporal	seabed habitat	https://www.flow3d.com/
	Delft3D (WAVE module)	nearshore	global	non-hydrostatic numerical wave model	seabed habitat	seabed habitat	tide and meteorological driven flows	storm surges, wave driven currents, sediment transport	high	3D	spatial + temporal	seabed habitat	https://oss.deltares.nl/web/delft3d
	Tomawac	nearshore	global	numerical wave model	seabed habitat	seabed habitat	wind-generated wave propagation in coastal areas	wind-generated wave propagation	medium	3D	(assuming steady-state depth of water)	seabed habitat	http://www.opentelemac.org/index.php/modules-list/20-tomawac
	XBeach	foreshore, shore, dune	sandy coasts	hydrostatic and non-hydrostatic numerical erosion model	habitat structures + indirect (via changes in waves)	habitat structures + indirect (via changes in waves)	hydrodynamic and morphodynamic processes on sandy coasts (storms and long term)	cross- and longshore erosion, flow, sediment transport and bottom changes	high	2D	spatial + temporal	seabed habitat	https://oss.deltares.nl/web/xbeach/	Brandenburg P. 2010. Master Thesis
	DUROS	beach, dune	alongshore uniform sandy coastlines	numerical erosion model	habitat structures + indirect (via changes in waves)	habitat structures + indirect (via changes in waves)	erosion of beach and dune due to wave impact during storms	crossshore erosion	medium	1D	spatial	seabed habitat (via wave characteristics)	Vellinga P. 1986. PhD Dissertation	Brandenburg P. 2010. Master Thesis
	DUROSTA	beach, dune	alongshore uniform sandy coastlines	numerical erosion model	habitat structures + indirect (via changes in waves)	habitat structures + indirect (via changes in waves)	erosion of beach and dune due to wave impact during storms	cross- and longshore erosion	medium	1D (semi-2D)	spatial + temporal	seabed habitat (via wave characteristics)	Steetzel H. 1993. PhD Dissertation	Verwaest et al. 2009
	Fisher and Overton 1984	beach, dune	sandy coasts	numerical erosion model	habitat structures + indirect (via changes in waves)	habitat structures + indirect (via changes in waves)	erosion of beach and dune due to wave impact during storms	crosshore erosion	medium	1D	spatial + temporal	seabed habitat (via wave characteristics)	Fisher and Overton 1984
	Kriebel and Dean 1984	beach, dune	sandy coasts	numerical erosion model	habitat structures + indirect (via changes in waves)	habitat structures + indirect (via changes in waves)	erosion of beach and dune due to wave impact during storms	crosshore erosion	medium	1D	spatial + temporal	seabed habitat (via wave characteristics)	Kriebel and Dean 1984
	SBEACH	beach, dune	sandy coasts	numerical erosion model	habitat structures + indirect (via changes in waves)	habitat structures + indirect (via changes in waves)	erosion of beach and dune due to wave impact, bar formation and movement during storms	crosshore erosion	medium	1D	spatial + temporal	seabed habitat (via wave characteristics)	Larsen and Kraus 1989
	Kamphuis 1991 improved by Mil-Homens et al. 2013	beach	sandy coasts	bulk transport formula linking wave and beach characteristics to beach erosion	habitat structures + indirect (via changes in waves)	habitat structures + indirect (via changes in waves)	long-term beach erosion & sedimentation	longshore erosion & sedimentation	low	0D	-	seabed habitat (via wave characteristics)	Mil-Homens et al. 2013
	CERC improved by Mil-Homens et al. 2013	beach	sandy coasts	bulk transport formula linking wave and beach characteristics to beach erosion	habitat structures + indirect (via changes in waves)	habitat structures + indirect (via changes in waves)	long-term beach erosion & sedimentation	longshore erosion & sedimentation	low	0D	-	seabed habitat (via wave characteristics)	Mil-Homens et al. 2014
	Bayram et al. 2007 improved by Mil-Homens et al. 2013	beach	sandy coasts	bulk transport formula linking wave and beach characteristics to beach erosion	habitat structures + indirect (via changes in waves)	habitat structures + indirect (via changes in waves)	long-term beach erosion & sedimentation	longshore erosion & sedimentation	low	0D	-	seabed habitat (via wave characteristics)	Mil-Homens et al. 2015
	GENESIS	beach	alongshore uniform sandy coastlines	numerical wave + erosion model	habitat structures + indirect (via changes in waves)	habitat structures + indirect (via changes in waves)	long-term shoreline evolution (unchanged beach profile), effects of groins, jetties etc.	wave propagation + longshore erosion & sedimentation	high	1D	spatial + temporal	seabed habitat (via wave characteristics)	Hanson 1988
	LITPACK	beach	sandy coasts	numerical wave + erosion model	habitat structures + indirect (via changes in waves)	habitat structures + indirect (via changes in waves)	long-term shoreline position, effects of groins, jetties etc.	wave propagation + longshore erosion & sedimentation	high	1D	spatial + temporal	seabed habitat (via wave characteristics)	Kristensen et al. 2016
	UNIBEST-LT	beach	uniform and complex coasts sandy coasts	numerical wave + erosion model	habitat structures + indirect (via changes in waves)	habitat structures + indirect (via changes in waves)	long-term shoreline position, effects of groins, jetties etc.	wave propagation + longshore erosion & sedimentation + modules for crosshore erosion	high	1D	spatial + temporal	seabed habitat (via wave characteristics)	Stive and Battjes 1984
	LX-shore model	beach, dune	sandy coasts	numerical erosion model	habitat structures + indirect (via changes in waves)	habitat structures + indirect (via changes in waves)	beah erosion during storms + longterm beach evolution	cross- and longshore erosion	high	2D	spatial + temporal	seabed habitat (via wave characteristics)	Robinet et al. 2018
	ShorelineS	beach	alongshore uniform sandy coastlines or coasts with spits	numerical erosion model	habitat structures + indirect (via changes in waves)	habitat structures + indirect (via changes in waves)	intermediate term coastline evolution	longshore erosion & sedimentation	high	vector-based	spatial + temporal	seabed habitat (via wave characteristics)	Roelvink et al. 2020
	InVEST	foreshore, shore, dune	global	index based on expert scoring & biophysical variables	habitat structures	habitat structures	vulnerability to coastal erosion and inundation during storms	-	medium	0D	-	seabed habitat	Sharp et al. 2020
	ESTIMAP marine module	nearshore + hinterland	Europe	score-based	ecological status WFD (fish, flora, macro-invertebrates, phytoplankton, supporting hydromorphological, physico-chemical quality elements and non-priority pollutants); turbidity	capacity for nature-based recreation	natural defence of the coastal zone against inundation and erosion from waves, storms or sea level rise	-	low	-	-	seabed habitat	Zulian et al. 2013

## Sheet: Model types
Model type	Specificities	Reference
Steady state mass-balance models	concentrations of the state variables are in equilibrium with the fluxes and biogeochemical processes, hence there is no build-up of organic matter or reaction products through time	De Borger et al. 2021 (PhD)
Dynamic models	process rates and solute fluxes are not always in equilibrium, hence over time there can be a buildup or depletion of solids and solutes in the sediment	De Borger et al. 2021 (PhD)
NPZD	model representing dynamics of nutrients, phytoplankton, zooplankton, detritus withuot distinguishing between plancton functional types	Anderson 2005
Numerical
Analytical
